# Supplementary material for: Rate of Dental Extractions in Patients with Sickle Cell Disease
Source: J Clin Med. 2022 Oct 19;11(20):6174. doi: 10.3390/jcm11206174 (PMC9605118; doi:10.3390/jcm11206174)
Supplement: Supplementary file 1 [file jcm-11-06174-s001.zip]

Archive with 1 entries (1 files):
- jcm-1890586-supplementary.pdf
